# Supplementary material for: Individual Differences in Responsiveness to Acupuncture: An Exploratory Survey of Practitioner Opinion
Source: Medicines (Basel). 2018 Aug 6;5(3):85. doi: 10.3390/medicines5030085 (PMC6163768; doi:10.3390/medicines5030085)
Supplement: Supplementary file 1 [file medicines-05-00085-s001.zip]

Archive with 3 entries (2 files):
- Supplementary material for 7-zip/
- Supplementary material for 7-zip/Individual responsiveness to acupuncture - original data.xlsx
- Supplementary material for 7-zip/Supplementary materials I.pdf
